# Supplementary material for: Secretome of Mesenchymal Stem Cells from Consecutive Hypoxic Cultures Promotes Resolution of Lung Inflammation by Reprogramming Anti-Inflammatory Macrophages
Source: Int J Mol Sci. 2022 Apr 14;23(8):4333. doi: 10.3390/ijms23084333 (PMC9032661; doi:10.3390/ijms23084333)
Supplement: Supplementary file 1 [file ijms-23-04333-s001.zip]

Archive with 1 entries (1 files):
- ijms-1649054-supplementary.pdf
